# Supplementary material for: Consumers’ Health and Environmental Attitudes and Local Food Purchases
Source: Int J Environ Res Public Health. 2025 Feb 17;22(2):298. doi: 10.3390/ijerph22020298 (PMC11855125; doi:10.3390/ijerph22020298)
Supplement: Supplementary file 1 [file ijerph-22-00298-s001.zip]

Archive with 1 entries (1 files):
- ijerph-3364091-supplementary.pdf
